# Supplementary material for: Application of Metagenomic Next-Generation Sequencing (mNGS) Using Bronchoalveolar Lavage Fluid (BALF) in Diagnosing Pneumonia of Children
Source: Microbiol Spectr. 2022 Sep 28;10(5):e01488-22. doi: 10.1128/spectrum.01488-22 (PMC9603332; doi:10.1128/spectrum.01488-22)
Supplement: Supplemental file 1 — Supplemental material. Download spectrum.01488-22-s0001.xlsx, XLSX file, 0.02 MB [file spectrum.01488-22-s0001.xlsx]

## Sheet: Sheet1
Table S1. The patients' baseline, treatment adjustments, outcomes, and detection results of mNGS and conventional methods
Patient	Sex	Age (year)	Severe pneumonia	mNGS detection	Pathogens by mNGS				Culture	Other methods using Sputum, BALF, blood, and throat swabs, including G test and PCR	mNGS coincidence with clinical diagnosis	Anti-infective treatments before sampling	Adjustments of anti-infective treatment after mNGS	Outcomes
					Bacteria (Specific reads number)	Viruses (Specific reads number)	Fungi (Specific reads number)	Others (Specific reads number)
P1	Female	9.3	Yes	Positive	Haemophilus influenzae(1358)				Negative		No	Yes		Cured
P2	Male	0.9	Yes	Negative					Negative		No	Yes		Improved
P3	Female	0.8	Yes	Positive			Aspergillus fumigatus(7)		Aspergillus fumigatus	Fungi	Yes	Yes	Upgradation	Cured
P4	Female	3.1	Yes	Positive		Human adenovirus 7 (50660)		Mycoplasma pneumoniae(51)	Negative	Mycoplasma pneumoniae，Fungi	Yes	Yes	Unchanged	Improved
P5	Female	0.9	Yes	Positive		Human parvovirus B19 (381)			Negative	Parvovirus, Fungi	Yes	Yes	Degradation	Cured
P6	Male	0.1	Yes	Positive	Bordetella pertussis (21072)				Negative		Yes	Yes	Upgradation	Improved
P7	Male	0.3	Yes	Positive	Ralstonia mannitolilytica (4805)		Candida albicans (956)		Ralstonia mannitolilytica, Candida albicans	Fungi	Yes	Yes	Degradation	Improved
P8	Male	0.2	Yes	Positive			Candida albicans (1493)		Candida albicans		No	NA		Cured
P9	Male	2.8	Yes	Positive		Human adenovirus 7 (25627)			Negative	Fungi	Yes	Yes	Unchanged	Cured
P10	Male	2.9	Yes	Negative					Klebsiella pneumoniae	Fungi	No	Yes		Cured
P11	Female	2.5	Yes	Positive	Haemophilus parainfluenzae (14495), Eikenella corrodens (1636)				Negative		Yes	No	Upgradation	Cured
P12	Female	0.3	No	Positive	Streptococcus pneumoniae (3228), Streptococcus pseudopneumoniae (626), Enterococcus faecalis (377)	Human bocavirus 1 (129421)	Candida albicans (22)		Negative		Yes	No	Upgradation	Cured
P13	Male	0.8	No	Positive	Bordetella pertussis (93), Klebsiella pneumoniae (3)				Klebsiella pneumoniae	Fungi	Yes	Yes	Unchanged	Cured
P14	Male	0.5	Yes	Positive	Stenotrophomonas maltophilia (1605), Acinetobacter baumannii (200), Pseudomonas aeruginosa (190)	Human betaherpesvirus 5 (798)	Pneumocystis jirovecii (199873), Candida parapsilosis (56)		Klebsiella pneumoniae	Human betaherpesvirus 5, Fungi	Yes	Yes	Upgradation	Cured
P15	Female	1.5	Yes	Positive		Human parvovirus B19 (638)			Negative	Human betaherpesvirus 5, Parvovirus	Yes	Yes	Unchanged	Cured
P16	Male	3.2	Yes	Positive	Staphylococcus aureus (212)	Roseherpes virus (24)			Negative		No	Yes		Cured
P17	Male	5	No	Positive	Haemophilus influenzae (30)	Human betaherpesvirus 5 (10)			Negative		No	Yes		Cured
P18	Female	5.6	Yes	Positive	Escherichia coli (18275)		Candida parapsilosis (6), Aspergillus fumigatus (6)		Escherichia coli	Herpes simplex virus, Aspergillus	Yes	Yes	Upgradation	Cured
P19	Female	5.5	Yes	Positive		Human adenovirus B (22219)			Negative		Yes	Yes	Unchanged	Improved
P20	Female	9	Yes	Positive	Stenotrophomonas maltophilia (939)				Negative	Parvovirus	No	Yes		Died
P21	Male	10	No	Positive	Streptococcus pneumoniae (247)				Negative	Aspergillus	No	Yes		Improved
P22	Male	1.3	Yes	Positive		Human adenovirus 7 (1358)			Escherichia coli	Adenovirus	Yes	Yes	Unchanged	Cured
P23	Male	1	Yes	Positive		Human adenovirus 7 (378)			Negative	Adenovirus, Fungi	Yes	Yes	Suspension	Died
P24	Male	1.2	Yes	Positive	Streptococcus pneumoniae (81)				Negative		Yes	Yes	Degradation	Cured
P25	Female	0.1	No	Positive	Bordetella pertussis (69385), Bordetella bronchiseptica (1533), Bordetella parapertussis (545)				Negative		Yes	NA	Modification	Improved
P26	Female	0.1	Yes	Positive		Human betaherpesvirus 5 (377)			Escherichia coli	Human betaherpesvirus 5	Yes	Yes	Unchanged	Cured
P27	Male	0.2	Yes	Positive		Human betaherpesvirus 5 (1089)			Acinetobacter baumannii	Human betaherpesvirus 5	Yes	Yes	Degradation	Cured
P28	Male	0.5	Yes	Positive	Pseudomonas aeruginosa (605)				Pseudomonas aeruginosa		Yes	Yes	Degradation	Cured
P29	Male	1	Yes	Positive		Human adenovirus 7 (418)			Negative	Adenovirus, Fungi	Yes	Yes	Unchanged	Cured
P30	Male	0.6	Yes	Positive	Pseudomonas aeruginosa (99)				Pseudomonas aeruginosa		Yes	NA	Unchanged	Improved
P31	Female	0.9	Yes	Positive	Streptococcus pneumoniae (64)	Human adenovirus 7 (706)			Candida	Mycoplasma pneumoniae	No	Yes		Improved
P32	Male	0.8	Yes	Positive		Human adenovirus B (4860)			Candida parapsilosis	Adenovirus, Fungi	Yes	Yes	Unchanged	Died
P33	Male	0.8	No	Negative					Haemophilus influenzae		No	Yes		Cured
P34	Female	1	Yes	Positive	Staphylococcus epidermidis (3387), Streptococcus pneumoniae (142)	Human gammaherpesvirus 4 (78)			G+	Human betaherpesvirus 5, Fungi	Yes	Yes	Unchanged	Cured
P35	Male	2	Yes	Positive	Streptococcus pneumoniae (8)				Negative	Respiratory syncytial virus	Yes	Yes	Upgradation	Improved
P36	Female	2	Yes	Positive		Human adenovirus 7 (114)			Negative		Yes	Yes	Unchanged	Cured
P37	Female	2	No	Negative					Negative		No	Yes		Cured
P38	Male	2.2	Yes	Positive				Mycoplasma pneumoniae (486)	G+	Mycoplasma pneumoniae , Fungi	Yes	Yes	Modification	Cured
P39	Male	2.6	No	Positive		Human adenovirus 7 (512)			Negative		Yes	Yes	Degradation	Improved
P40	Female	2.9	No	Positive	Haemophilus parainfluenzae (2225), Streptococcus pneumoniae (259), Haemophilus influenzae (74)				Negative		Yes	NA	Unchanged	Improved
P41	Female	3.5	No	Positive		Human adenovirus 7 (5379)			Negative	Mycoplasma pneumoniae	Yes	Yes	Unchanged	Cured
P42	Male	3.6	Yes	Positive		Human adenovirus B (97960)			Negative	Adenovirus, Mycoplasma pneumoniae , Fungi	Yes	NA	Unchanged	Cured
P43	Female	4	No	Positive	Haemophilus parainfluenzae (51)	Human adenovirus 7 (166)		Mycoplasma pneumoniae (162)	Negative	Mycoplasma pneumoniae	Yes	Yes	Unchanged	Improved
P44	Female	3.9	Yes	Positive		Human adenovirus 7 (7640)			Negative	Mycoplasma pneumoniae , Fungi	Yes	Yes	Unchanged	Cured
P45	Male	6	Yes	Negative					Negative	Influenza B virus	No	Yes		Cured
P46	Male	6.5	Yes	Negative					Candida albicans		No	Yes		Cured
P47	Female	10	Yes	Negative					Negative	Fungi	No	Yes		Cured
P48	Female	13	No	Positive	Haemophilus influenzae (21)				G+	Mycoplasma pneumoniae	Yes	Yes	Upgradation	Improved
P49	Female	1.4	Yes	Negative					Negative	Respiratory syncytial virus, Adenovirus, Fungi	No	Yes		Cured
P50	Female	1.1	No	Positive	Staphylococcus aureus (24)	Human alphaherpesvirus 1 (4)	Pneumocystis jirovecii (8), Candida albicans (4)		Staphylococcus aureus		Yes	Yes	Unchanged	Improved
P51	Male	2.4	No	Positive	Streptococcus mitis (747), Haemophilus influenzae (426)				Negative		No	Yes		Cured
P52	Male	4	No	Positive	Streptococcus pneumoniae (109)	Human alphaherpesvirus 1 (135)			Negative		Yes	Yes	Unchanged	Cured
P53	Male	0.2	Yes	Positive		Human alphaherpesvirus 1 (11)	Pneumocystis jirovecii (21)		Negative	Human gammaherpesvirus 4	No	Yes		Cured
P54	Male	7	Yes	Positive	Streptococcus pneumoniae (315), Haemophilus influenzae (78)	Human gammaherpesvirus 4 (3)			Negative	Human gammaherpesvirus 4	No	NA		Cured
P55	Female	9	No	Positive		Human gammaherpesvirus 4 (3)			Negative	Mycoplasma pneumoniae	No	Yes		Improved
P56	Male	0.1	Yes	Positive	Staphylococcus epidermidis (1127), Enterococcus faecalis (13)	Human betaherpesvirus 5 (45486)			Staphylococcus aureus	Human betaherpesvirus 5，Mycoplasma pneumoniae	Yes	Yes	Upgradation	Improved
P57	Female	0.8	Yes	Positive	Staphylococcus aureus (27)	Human betaherpesvirus 5 (88), Human mastadenovirus C (3)	Candida albicans		Staphylococcus aureus	Human bocavirus, Human betaherpesvirus 5	Yes	Yes	Upgradation	Cured
P58	Male	11	Yes	Positive	Haemophilus influenzae (29), Staphylococcus aureus (9)	Human polyomavirus 4 (3)			Negative		Yes	Yes	Modification	Cured
P59	Female	5	Yes	Positive	Moraxella catarrhalis (200), Streptococcus pneumoniae (60)				Streptococcus pneumoniae	Mycoplasma pneumoniae	Yes	Yes	Unchanged	Cured
P60	Female	0.6	No	Positive	Escherichia coli (5674)				Candida albicans	Human betaherpesvirus 5	Yes	Yes	Upgradation	Cured
P61	Male	0.3	No	Positive	Pseudomonas aeruginosa (18)	Human betaherpesvirus 5 (31)		Chlamydia trachomatis (171)	Negative		No	Yes		Improved
P62	Male	0.1	Yes	Positive		Human betaherpesvirus 5 (22)			Negative	Human betaherpesvirus 5	No	Yes		Cured
P63	Male	4	No	Positive	Haemophilus influenzae (88)				Negative	Mycoplasma pneumoniae	Yes	Yes	Unchanged	Cured
P64	Female	1	No	Positive	Haemophilus influenzae (1395), Acinetobacter baumannii (176)				Haemophilus influenzae		Yes	Yes	Upgradation	Cured
P65	Male	12	No	Positive	Streptococcus pneumoniae (1984)				Streptococcus pneumoniae		Yes	Yes	Upgradation	Improved
P66	Male	10	No	Negative					Staphylococcus aureus		No	No		Cured
P67	Male	3	No	Positive	Haemophilus influenzae (303)	Human bocavirus 1 (3)	Candida parapsilosis (4), Cyanobacteria marneffei (3)		Negative	Mycoplasma pneumoniae	No	Yes		Cured
P68	Male	1	No	Positive	Haemophilus influenzae (1420), Escherichia coli (486), Streptococcus pneumoniae (175)				Haemophilus influenzae, Streptococcus pneumoniae		Yes	Yes	Upgradation	Cured
P69	Female	1.4	No	Positive	Streptococcus mitis (2465), Pseudomonas aeruginosa (285)				Negative		Yes	Yes	Unchanged	Cured
P70	Female	0.3	Yes	Positive	Klebsiella pneumoniae (3581), Enterococcus faecalis (2987), Klebsiella aerogenes (1227)	Human betaherpesvirus 5 (33)	Pneumocystis jirovecii (5)		Negative	Human betaherpesvirus 5	Yes	Yes	Unchanged	Cured
P71	Female	5	No	Positive	Stenotrophomonas maltophilia (598), Staphylococcus aureus (83)	Rhinovirus A (28495)			Negative		Yes	Yes	Degradation	Cured
P72	Male	2	No	Positive	Moraxella catarrhalis (36)	Human respiratory syncytial virus A (43805)			Negative	Respiratory syncytial virus	No	Yes		Cured
P73	Male	7	No	Positive	Haemophilus influenzae (21296), Streptococcus pneumoniae (70)	Rhinovirus A (317)			Negative		Yes	Yes	Unchanged	Cured
P74	Female	1.2	No	Positive	Haemophilus parainfluenzae (7171), Streptococcus pneumoniae (5663), Stenotrophomonas maltophilia (55593), Corynebacterium striatum (22325), Streptococcus pseudopneumoniae (3537), Stenotrophomonas maltophilia (9644), Klebsiella pneumoniae (223)	Human betaherpesvirus 5 (18)			Streptococcus pneumoniae, Klebsiella pneumoniae, Stenotrophomonas maltophilia, Candida albicans		Yes	Yes	Modification	Improved
P75	Male	0.3	Yes	Positive	Klebsiella pneumoniae (14589), Mycobacteroides abscessus (9227)	Human respiratory syncytial virus A (51862), Human betaherpesvirus 5 (2926)			Negative	Mycoplasma pneumoniae	Yes	Yes	Unchanged	Cured
P76	Female	5	No	Positive				Mycoplasma pneumoniae (85823)	Negative	Mycoplasma pneumoniae	Yes	Yes	Unchanged	Cured
P77	Male	0.2	Yes	Positive	Pseudomonas aeruginosa (3066), Stenotrophomonas maltophilia (186)	Human respiratory syncytial virus A (15), Human betaherpesvirus 5 (5574)	Aspergillus fumigatus (25304)		Pseudomonas aeruginosa	Respiratory syncytial virus, Human betaherpesvirus 5	No	Yes		Cured
P78	Male	2	No	Positive	Moraxella catarrhalis (2692), Haemophilus influenzae (1406)	Rhinovirus B (42096)			Negative		Yes	Yes	Unchanged	Cured
P79	Female	13	No	Positive		Human respiratory syncytial virus A (14010)	Candida albicans (440)		Negative		No	Yes		Cured
P80	Male	10	No	Positive	Streptococcus pneumoniae (5139), Pseudomonas aeruginosa (5001), Haemophilus influenzae (828), Klebsiella pneumoniae (2008)	Human betaherpesvirus 7 (12), Human adenovirus C (77358), Human betaherpesvirus 5 (25)			Pseudomonas aeruginosa, Streptococcus pneumoniae	Mycoplasma pneumoniae	Yes	Yes	Degradation	Cured
P81	Male	0.2	Yes	Positive		Human adenovirus B55 (81759)			Negative		No	Yes		Cured
P82	Female	0.5	Yes	Positive	Acinetobacter baumannii (13894), Staphylococcus aureus (11396), Pseudomonas aeruginosa (532)	Human respiratory syncytial virus A (46052), Human betaherpesvirus 5 (170)		Mycoplasma pneumoniae (1)	Pseudomonas aeruginosa, Staphylococcus aureus	Respiratory syncytial virus	Yes	Yes	Modification	Cured
P83	Female	5	No	Positive	Haemophilus haemolyticus (3240), Haemophilus influenzae (1856), Klebsiella pneumoniae (433), Enterobacter cloacae complex (203)	Human respiratory syncytial virus A (9424), Human betaherpesvirus 7 (66)			Pseudomonas aeruginosa		Yes	No	Modification	Cured
P84	Male	0.2	Yes	Positive	Klebsiella pneumoniae (870)	Human respiratory syncytial virus B (54110)			Negative		Yes	Yes	Unchanged	Cured
P85	Female	1.8	Yes	Negative					Negative	Mycoplasma pneumoniae	Yes	Yes	Upgradation	Improved
P86	Female	6.5	No	Positive	Moraxella catarrhalis (30413), Haemophilus parainfluenzae (22733), Staphylococcus aureus (2387), Streptococcus pneumoniae (1076), Streptococcus pseudopneumoniae (226)				Streptococcus pneumoniae, Haemophilus influenzae		Yes	Yes	Unchanged	Cured
P87	Male	2.8	No	Positive	Haemophilus parainfluenzae (55), Staphylococcus aureus (8566), Streptococcus pneumoniae (747), Streptococcus pseudopneumoniae (166)	Human adenovirus C (22)			Negative		Yes	Yes	Unchanged	Cured
P88	Male	8	No	Positive	Pseudomonas aeruginosa (2229), Haemophilus influenzae (33), Haemophilus parainfluenzae (4333), Streptococcus pneumoniae (34)	Human betaherpesvirus 7 (5)			Streptococcus pneumoniae, Pseudomonas aeruginosa		Yes	Yes	Modification	Improved
P89	Male	9.7	No	Positive	Haemophilus influenzae (371), Haemophilus parainfluenzae (50995), Haemophilus parahaemolyticus (184), Staphylococcus aureus (319), Tropheryma whipplei (23)	Human betaherpesvirus 7 (5)	Candida parapsilosis (7)		Negative	Mycoplasma pneumoniae	Yes	Yes	Unchanged	Cured
P90	Male	0.7	No	Positive	Streptococcus pneumoniae (38), Streptococcus pseudopneumoniae (9)				Negative	Mycoplasma pneumoniae	No	Yes		Improved
P91	Male	3.1	No	Positive	Staphylococcus aureus (43), Streptococcus pneumoniae (8842), Stenotrophomonas maltophilia (1792), Streptococcus pseudopneumoniae (1897)	Human betaherpesvirus 7 (3)	Candida albicans (984)		Candida albicans		Yes	Yes	Unchanged	Cured
P92	Male	1.1	No	Positive	Haemophilus parainfluenzae (35), Streptococcus pneumoniae (57)	Human betaherpesvirus 5 (16)	Candida albicans (76)		Negative		No	Yes		Improved
P93	Male	0.2	Yes	Positive	Serratia marcescens (2798), Enterococcus faecalis (186)	Human betaherpesvirus 5 (11942)		Chlamydia trachomatis (9)	Staphylococcus aureus	Human metapneumovirus	Yes	Yes	Modification	Cured
P94	Male	2.5	Yes	Positive	Streptococcus pneumoniae (22603)				Streptococcus pneumoniae		Yes	Yes	Unchanged	Improved
P95	Male	2	No	Positive	Haemophilus parainfluenzae (13), Streptococcus pneumoniae (97)				Streptococcus pneumoniae		Yes	Yes	Unchanged	Cured
P96	Male	1.2	No	Positive	Escherichia coli (247), Klebsiella pneumoniae (544), Haemophilus parainfluenzae (4400), Staphylococcus aureus (12), Streptococcus pneumoniae (750)	Human gammaherpesvirus 4 (564)	Candida albicans (46)		Negative		Yes	Yes	Unchanged	Improved
P97	Male	11.2	No	Positive	Haemophilus influenzae (965), Haemophilus parainfluenzae (2293)	Human betaherpesvirus 7 (3)	Cryptococcus neoformans (124), Candida parapsilosis (3)		Negative		Yes	Yes	Modification	Cured
P98	Female	0.9	Yes	Positive	Escherichia coli (1487), Klebsiella pneumoniae (713), Haemophilus parainfluenzae (1057), Streptococcus pneumoniae (614)	Human betaherpesvirus 5 (28)			Escherichia coli, Klebsiella pneumoniae		Yes	No	Unchanged	Improved
P99	Female	1.3	No	Positive	Moraxella catarrhalis (79054), Haemophilus parainfluenzae (276), Streptococcus pneumoniae (334)			Mycoplasma pneumoniae (30076)	Negative	Mycoplasma pneumoniae	Yes	Yes	Unchanged	Cured
P100	Male	0.4	No	Positive	Escherichia coli (36), Haemophilus parahaemolyticus (587)	Human betaherpesvirus 5 (15)	Pneumocystis jirovecii (6)		Escherichia coli		Yes	No	Unchanged	Cured
P101	Male	0.2	Yes	Positive	Streptococcus pneumoniae (38), Streptococcus pseudopneumoniae (12)	Human betaherpesvirus 5 (2673)	Pneumocystis jirovecii (1366)	Chlamydia trachomatis (2117)	Negative	Human betaherpesvirus 5	Yes	Yes	Upgradation	Cured
P102	Male	0.1	Yes	Positive	Staphylococcus aureus (17), Streptococcus pneumoniae (4), Streptococcus pseudopneumoniae (6)	Human betaherpesvirus 5 (5236)		Chlamydia trachomatis (2344)	Staphylococcus aureus	Human betaherpesvirus 5	Yes	Yes	Modification	Cured
P103	Female	11.8	No	Positive	Pseudomonas aeruginosa (1045), Haemophilus parainfluenzae (302), Streptococcus pneumoniae (6)				Pseudomonas aeruginosa		Yes	Yes	Unchanged	Improved
P104	Male	9	Yes	Positive	Moraxella catarrhalis (50), Haemophilus parainfluenzae (81), Tropheryma whipplei (61)	Human gammaherpesvirus 4 (13)			Negative		Yes	Yes	Degradation	Improved
P105	Male	2	No	Positive	Haemophilus influenzae (27), Haemophilus parainfluenzae (262), Haemophilus parahaemolyticus (25), Staphylococcus aureus (134), Streptococcus agalactiae (19), Streptococcus pneumoniae (208), Streptococcus pseudopneumoniae (60)				Negative		Yes	Yes	Unchanged	Improved
P106	Female	0.1	No	Positive		Human betaherpesvirus 5 (50)	Pneumocystis jirovecii (16)	Chlamydia trachomatis (35480)	Negative	Chlamydia trachomatis	Yes	Yes	Unchanged	Improved
P107	Male	0.2	No	Positive	Escherichia coli (10), Staphylococcus aureus (11), Streptococcus pneumoniae (3)	Human betaherpesvirus 5 (1057)		Chlamydia trachomatis (1726)	Staphylococcus aureus, Acinetobacter baumannii	Parainfluenza virus 1, Human betaherpesvirus 5	Yes	Yes	Upgradation	Improved
P108	Male	2	Yes	Positive	Haemophilus parainfluenzae (77), Streptococcus pneumoniae (6)	Human gammaherpesvirus 4 (18), Human bocavirus 1 (1729)			Staphylococcus hominis		Yes	Yes	Modification	Improved
P109	Male	1.2	No	Positive	Haemophilus influenzae (7), Haemophilus parainfluenzae (57), Streptococcus pneumoniae (26), Corynebacterium striatum (4)		Candida albicans (28)		Negative		No	No		Cured
P110	Female	3.3	No	Positive			Aspergillus fumigatus (20)		Negative	Adenovirus	No	Yes		Improved
P111	Male	0.1	Yes	Positive	Streptococcus pneumoniae (2723), Enterococcus montellae (195), Streptococcus pseudopneumoniae (1228)	Human herpesvirus 6 (33)	Candida tropicalis (18)		Negative		Yes	Yes	Upgradation	Cured
P112	Female	0.4	No	Positive				Mycoplasma pneumoniae (68)	Negative	Human gammaherpesvirus 4, Mycoplasma pneumoniae	Yes	Yes	Upgradation	Improved
